# Supplementary material for: Oat Beta-Glucan as a Metabolic Regulator in Early Stage of Colorectal Cancer—A Model Study on Azoxymethane-Treated Rats
Source: Int J Mol Sci. 2024 Apr 24;25(9):4635. doi: 10.3390/ijms25094635 (PMC11083532; doi:10.3390/ijms25094635)
Supplement: Supplementary file 1 [file ijms-25-04635-s001.zip]

Archive with 1 entries (1 files):
- ijms-2934678-supplementary.pdf
